# Supplementary material for: Multi-Epitopic Peptide Vaccine Against Newcastle Disease Virus: Molecular Dynamics Simulation and Experimental Validation
Source: Vaccines (Basel). 2024 Nov 1;12(11):1250. doi: 10.3390/vaccines12111250 (PMC11598688; doi:10.3390/vaccines12111250)
Supplement: Supplementary file 1 [file vaccines-12-01250-s001.zip]

Archive with 1 entries (1 files):
- vaccines-3267052-supplementary.pdf
